# Supplementary material for: 1H-Benzimidazole-2(3H)-thione
Source: Acta Crystallogr Sect E Struct Rep Online. 2009 Mar 14;65(Pt 4):o756. doi: 10.1107/S1600536809008058 (PMC2968823; doi:10.1107/S1600536809008058)
Supplement: Supplementary file 2 [file e-65-0o756-Isup2.hkl]

# 
# h,k,l, Fc-squared, Fo-squared, sigma(Fo-squared) and status flag 
# 
data_I
_shelx_title ' X in P2(1)/m' 
_shelx_refln_list_code          4 
_shelx_F_calc_maximum       82.71 
_exptl_crystal_F_000       156.00 
_reflns_d_resolution_high  0.7833 
 
loop_ 
 _symmetry_equiv_pos_as_xyz 
 'x, y, z' 
 '-x, y+1/2, -z' 
 '-x, -y, -z' 
 'x, -y-1/2, z' 
 
_cell_length_a     4.9150 
_cell_length_b     8.5590 
_cell_length_c     8.2920 
_cell_angle_alpha  90.000 
_cell_angle_beta   91.760 
_cell_angle_gamma  90.000 
 
_shelx_F_squared_multiplier     1.000 
 
loop_ 
 _refln_index_h 
 _refln_index_k 
 _refln_index_l 
 _refln_F_squared_calc 
 _refln_F_squared_meas 
 _refln_F_squared_sigma 
 _refln_observed_status 
   1   0   0       14.47       13.76      0.44 o 
   2   0   0       24.20       28.29      0.92 o 
   3   0   0        1.88        0.95      0.40 o 
   4   0   0        9.31       11.95      0.97 o 
   5   0   0        1.05        0.88      0.59 o 
   6   0   0        1.80        3.15      0.74 o 
   1   1   0       26.21       30.06      0.84 o 
   2   1   0      261.71      257.02      3.22 o 
   3   1   0       79.68       83.20      1.98 o 
   4   1   0       41.97       34.62      2.45 o 
   5   1   0        2.55        2.91      1.00 o 
   6   1   0       20.19       26.13      2.08 o 
   0   2   0     1591.60     1595.03     23.71 o 
   1   2   0      682.35      647.95      4.36 o 
   2   2   0      108.81      104.86      2.25 o 
   3   2   0       29.58       33.24      1.64 o 
   4   2   0        5.79        9.06      1.08 o 
   5   2   0        1.35        2.31      0.80 o 
   6   2   0        0.33        0.73      0.39 o 
   1   3   0       37.45       36.07      1.25 o 
   2   3   0      115.95      118.42      2.68 o 
   3   3   0        0.77        1.00      0.40 o 
   4   3   0       85.94      105.69      3.29 o 
   5   3   0       28.86       25.60      1.29 o 
   6   3   0        0.06        0.29      0.83 o 
   0   4   0       23.61       25.86      1.43 o 
   1   4   0      698.81      730.71      5.98 o 
   2   4   0      223.01      228.32      3.75 o 
   3   4   0        1.83        3.98      0.79 o 
   4   4   0       12.83       11.61      1.40 o 
   5   4   0        0.16        0.10      0.89 o 
   1   5   0       41.20       36.27      1.64 o 
   2   5   0        8.21        9.86      1.00 o 
   3   5   0      113.69      111.45      3.49 o 
   4   5   0       43.01       45.08      2.45 o 
   5   5   0       18.56       20.04      1.94 o 
   0   6   0      119.44      112.26      2.81 o 
   1   6   0      193.43      181.30      3.96 o 
   2   6   0       22.92       18.28      1.61 o 
   3   6   0       49.72       47.38      2.51 o 
   4   6   0       26.22       28.59      2.16 o 
   5   6   0        0.04        0.34      0.86 o 
   1   7   0        5.94        5.92      0.97 o 
   2   7   0        0.92        0.76      0.84 o 
   3   7   0      144.14      141.40      4.50 o 
   4   7   0        7.76        8.97      1.48 o 
   0   8   0      133.44      146.89      3.89 o 
   1   8   0      120.28      121.97      3.87 o 
   2   8   0        0.33        0.33      0.74 o 
   3   8   0       14.65       11.82      1.59 o 
   4   8   0        0.32        1.61      0.97 o 
   1   9   0       12.78       13.18      1.59 o 
   2   9   0       35.53       35.34      2.40 o 
   3   9   0       17.86       16.90      2.03 o 
   0  10   0       60.43       63.79      3.21 o 
   1  10   0       35.16       32.68      2.47 o 
   2  10   0       12.45       14.38      1.68 o 
  -6   0   1        4.01        1.81      0.54 o 
  -5   0   1       94.19       98.00      2.14 o 
  -4   0   1        6.37        5.73      0.63 o 
  -3   0   1        0.06        0.26      0.39 o 
  -2   0   1       15.58       12.04      0.19 o 
  -1   0   1      108.38      111.88      1.46 o 
   0   0   1      807.23      863.94     55.98 o 
   1   0   1      448.46      412.55      0.37 o 
   2   0   1      197.76      221.19      2.72 o 
   3   0   1       73.88       62.19      1.75 o 
   4   0   1       29.15       25.02      1.61 o 
   5   0   1        1.92        1.53      0.87 o 
   6   0   1        8.23        7.01      1.05 o 
  -6   1   1        0.02        0.64      0.42 o 
  -5   1   1        1.13        0.37      0.53 o 
  -4   1   1       19.94       19.12      1.18 o 
  -3   1   1      310.05      295.05      4.02 o 
  -2   1   1      247.41      279.65      3.00 o 
  -1   1   1       21.54       25.08      0.74 o 
   0   1   1      830.09      868.21     35.92 o 
   1   1   1     4026.47     3793.15     41.79 o 
   2   1   1        5.89        5.14      0.51 o 
   3   1   1       55.78       50.37      1.52 o 
   4   1   1       87.64       91.48      2.54 o 
   5   1   1        5.74        5.37      0.97 o 
   6   1   1        3.20        4.44      0.98 o 
  -6   2   1        0.30        0.83      0.52 o 
  -5   2   1       12.14       10.92      1.05 o 
  -4   2   1       27.92       26.36      1.45 o 
  -3   2   1       92.70      104.60      2.55 o 
  -2   2   1      165.99      166.22      2.69 o 
  -1   2   1       11.60        9.55      0.55 o 
   0   2   1      585.64      606.66     28.02 o 
   1   2   1      549.55      500.69      3.81 o 
   2   2   1      135.37      121.01      2.48 o 
   3   2   1      180.42      191.56      3.80 o 
   4   2   1        0.04        1.09      0.55 o 
   5   2   1        1.58        3.42      1.06 o 
   6   2   1        0.00        0.48      0.56 o 
  -6   3   1        0.32        1.36      0.65 o 
  -5   3   1        6.22        7.33      1.05 o 
  -4   3   1       40.55       43.14      2.06 o 
  -3   3   1      152.38      178.52      3.37 o 
  -2   3   1        1.81        1.39      0.43 o 
  -1   3   1      278.01      264.58      3.11 o 
   0   3   1     1023.70     1029.96     26.00 o 
   1   3   1      120.67      109.87      2.12 o 
   2   3   1       13.66       15.96      0.97 o 
   3   3   1        6.90        7.43      0.80 o 
   4   3   1       75.75       76.06      2.85 o 
   5   3   1       17.34       16.78      1.66 o 
  -5   4   1        1.52        0.79      0.84 o 
  -4   4   1       25.73       19.25      0.96 o 
  -3   4   1       81.90       96.07      3.11 o 
  -2   4   1        0.04        0.31      0.49 o 
  -1   4   1      240.24      245.12      3.41 o 
   0   4   1      204.34      205.94      2.09 o 
   1   4   1      324.08      316.58      3.91 o 
   2   4   1      265.27      249.31      3.90 o 
   3   4   1       18.00       18.44      1.34 o 
   4   4   1        0.01        0.76      0.76 o 
   5   4   1        2.04        0.87      0.90 o 
  -5   5   1        3.60        4.18      0.98 o 
  -4   5   1       66.09       58.00      3.17 o 
  -3   5   1        1.00        1.53      0.80 o 
  -2   5   1       74.82       66.43      2.50 o 
  -1   5   1      185.95      169.71      3.40 o 
   0   5   1      388.99      444.84      3.38 o 
   1   5   1       38.32       44.86      1.90 o 
   2   5   1        3.00        4.31      0.78 o 
   3   5   1        3.99        4.26      0.83 o 
   4   5   1        1.30        2.84      1.02 o 
   5   5   1       36.59       38.76      2.57 o 
  -5   6   1        0.47        0.97      0.76 o 
  -4   6   1       10.33       13.85      1.57 o 
  -3   6   1        0.03        0.00      1.05 o 
  -2   6   1      128.44      127.46      3.79 o 
  -1   6   1      149.71      136.73      3.30 o 
   0   6   1      176.89      182.62      3.57 o 
   1   6   1      197.81      187.48      4.06 o 
   2   6   1      129.39      120.75      3.67 o 
   3   6   1        6.25        6.76      1.30 o 
   4   6   1       26.50       30.04      2.38 o 
   5   6   1        0.47        0.25      0.86 o 
  -4   7   1        8.12       10.94      1.45 o 
  -3   7   1        2.76        4.19      1.19 o 
  -2   7   1      181.96      186.37      4.76 o 
  -1   7   1       14.47       12.18      1.11 o 
   0   7   1       51.50       49.01      1.52 o 
   1   7   1       24.15       27.23      1.70 o 
   2   7   1        8.85        7.85      1.12 o 
   3   7   1       52.26       54.04      2.94 o 
   4   7   1        0.06        2.07      0.89 o 
  -4   8   1        7.84        4.96      1.54 o 
  -3   8   1        0.11        0.25      0.84 o 
  -2   8   1       14.78       15.14      1.72 o 
  -1   8   1        0.00        0.09      0.75 o 
   0   8   1      216.96      228.07      3.48 o 
   1   8   1      162.85      161.65      4.45 o 
   2   8   1        1.25        1.02      0.97 o 
   3   8   1        5.87        6.35      1.33 o 
   4   8   1       14.82       14.75      1.86 o 
  -3   9   1       35.58       41.77      3.11 o 
  -2   9   1       40.11       33.76      2.63 o 
  -1   9   1        3.91        2.97      0.86 o 
   0   9   1       34.77       35.40      1.58 o 
   1   9   1        8.93       10.14      1.42 o 
   2   9   1        6.17        7.74      1.47 o 
   3   9   1       10.42        7.97      1.64 o 
  -2  10   1        2.48        3.44      1.22 o 
  -1  10   1        3.26        3.95      1.04 o 
   0  10   1       38.76       41.90      1.85 o 
   1  10   1       41.49       40.28      2.62 o 
   2  10   1       13.73       14.41      1.86 o 
  -6   0   2        1.30        0.06      0.48 o 
  -5   0   2       17.64       17.01      1.32 o 
  -4   0   2       14.15       12.33      0.92 o 
  -3   0   2       35.99       28.99      1.23 o 
  -2   0   2      330.31      280.98      3.53 o 
  -1   0   2      532.53      519.66      3.22 o 
   0   0   2       11.57        9.84      0.68 o 
   1   0   2     6841.03     6757.01     60.24 o 
   2   0   2      307.07      340.72      4.37 o 
   3   0   2       10.75       10.53      0.98 o 
   4   0   2       35.39       36.39      1.74 o 
   5   0   2       24.42       20.46      1.51 o 
   6   0   2        0.40        0.94      0.67 o 
  -6   1   2        3.01        3.36      0.72 o 
  -5   1   2       22.24       20.56      1.26 o 
  -4   1   2       14.29       13.48      0.97 o 
  -3   1   2       21.61       13.20      1.46 o 
  -2   1   2      117.87      135.37      2.28 o 
  -1   1   2      577.70      615.83      4.03 o 
   0   1   2      342.30      362.60     25.55 o 
   1   1   2      621.10      663.83      4.38 o 
   2   1   2      106.23      108.00      2.20 o 
   3   1   2        0.01        0.24      0.33 o 
   4   1   2        0.05        0.43      0.38 o 
   5   1   2        4.82        5.80      0.82 o 
   6   1   2        0.53        1.56      0.53 o 
  -6   2   2        0.69        0.80      0.56 o 
  -5   2   2        5.10        4.50      0.78 o 
  -4   2   2       35.54       37.83      1.72 o 
  -3   2   2       43.56       35.72      1.51 o 
  -2   2   2      457.50      437.99      4.55 o 
  -1   2   2        0.80        0.45      0.36 o 
   0   2   2      138.80      164.63      2.13 o 
   1   2   2      304.39      297.72      3.85 o 
   2   2   2       98.83       93.54      2.49 o 
   3   2   2       49.33       54.27      2.11 o 
   4   2   2        1.20        0.96      0.73 o 
   5   2   2       24.65       20.55      1.44 o 
   6   2   2        1.08        0.65      0.42 o 
  -5   3   2        5.82        7.57      0.99 o 
  -4   3   2       28.42       33.15      1.86 o 
  -3   3   2       33.31       36.93      1.70 o 
  -2   3   2       15.24       15.49      1.20 o 
  -1   3   2      498.40      481.45      4.23 o 
   0   3   2      393.75      416.65      2.66 o 
   1   3   2      208.09      209.09      3.06 o 
   2   3   2      105.99      106.21      2.79 o 
   3   3   2        7.09        5.71      1.06 o 
   4   3   2        2.31        1.98      1.02 o 
   5   3   2       17.71       22.38      2.19 o 
  -5   4   2        0.89        1.13      0.71 o 
  -4   4   2       23.69       20.96      0.96 o 
  -3   4   2      180.78      165.01      0.82 o 
  -2   4   2       84.80       84.20      0.38 o 
  -1   4   2       43.21       43.45      1.53 o 
   0   4   2       46.37       49.38      1.77 o 
   1   4   2       82.08       95.35      2.41 o 
   2   4   2      382.21      392.01      5.09 o 
   3   4   2       64.15       62.26      2.66 o 
   4   4   2        1.85        2.86      0.84 o 
   5   4   2        2.14        0.45      1.08 o 
  -5   5   2        8.72        6.81      1.16 o 
  -4   5   2       17.69       14.67      1.20 o 
  -3   5   2       21.47       22.82      1.80 o 
  -2   5   2       86.67       79.57      2.68 o 
  -1   5   2        0.03        0.34      0.31 o 
   0   5   2      354.53      359.32      4.75 o 
   1   5   2      125.43      122.04      3.05 o 
   2   5   2       57.80       58.03      2.37 o 
   3   5   2       53.60       54.45      2.61 o 
   4   5   2       18.32       19.57      1.85 o 
   5   5   2        5.16        6.02      1.45 o 
  -5   6   2        3.23        3.66      0.92 o 
  -4   6   2       19.64       23.08      1.97 o 
  -3   6   2      136.27      142.37      4.42 o 
  -2   6   2        1.78        1.61      0.78 o 
  -1   6   2       17.40       15.20      1.16 o 
   0   6   2       15.76       16.66      0.88 o 
   1   6   2       14.00       14.15      1.23 o 
   2   6   2       83.23       76.73      3.13 o 
   3   6   2       12.92       12.67      1.52 o 
   4   6   2       41.45       46.61      2.77 o 
   5   6   2        0.99        0.12      1.04 o 
  -4   7   2        0.85        1.17      1.02 o 
  -3   7   2        4.72        4.35      1.11 o 
  -2   7   2      171.64      179.54      4.86 o 
  -1   7   2        0.02        0.16      0.64 o 
   0   7   2       41.01       43.28      1.49 o 
   1   7   2      132.62      134.09      3.84 o 
   2   7   2       93.95       92.23      3.53 o 
   3   7   2        4.54        4.23      1.12 o 
   4   7   2       21.20       22.63      2.30 o 
  -4   8   2       27.12       23.95      2.33 o 
  -3   8   2        4.85        5.63      1.39 o 
  -2   8   2        9.68       10.70      1.59 o 
  -1   8   2       53.77       48.27      2.39 o 
   0   8   2       45.20       55.91      1.81 o 
   1   8   2       26.73       30.90      2.15 o 
   2   8   2       28.68       27.14      2.28 o 
   3   8   2        0.45        0.92      1.02 o 
   4   8   2       23.91       25.24      2.50 o 
  -3   9   2        2.70        4.49      1.28 o 
  -2   9   2       18.77       18.29      1.98 o 
  -1   9   2       48.00       45.18      2.50 o 
   0   9   2        2.49        2.69      0.72 o 
   1   9   2       68.73       79.81      3.51 o 
   2   9   2       60.88       60.46      3.35 o 
   3   9   2        1.92        0.58      1.31 o 
  -2  10   2       25.86       27.42      2.48 o 
  -1  10   2        0.14        1.37      0.63 o 
   0  10   2        3.65        4.57      0.76 o 
   1  10   2       14.79       22.93      1.92 o 
   2  10   2       10.09        7.96      1.45 o 
  -6   0   3        0.51        0.16      0.45 o 
  -5   0   3        5.04        5.17      0.79 o 
  -4   0   3      239.34      249.25      3.74 o 
  -3   0   3        9.38        8.25      0.29 o 
  -2   0   3      104.02      109.56      0.35 o 
  -1   0   3      494.24      535.22      3.83 o 
   0   0   3       69.30       64.05      3.69 o 
   1   0   3       21.08       23.63      1.04 o 
   2   0   3        8.74        7.23      0.84 o 
   3   0   3       12.40       11.78      1.15 o 
   4   0   3       22.47       19.29      1.42 o 
   5   0   3        9.67        9.08      1.17 o 
  -6   1   3        2.87        4.18      0.66 o 
  -5   1   3        4.80        5.77      0.87 o 
  -4   1   3       20.46       28.10      1.45 o 
  -3   1   3        0.23        0.45      0.42 o 
  -2   1   3      103.62       84.42      0.34 o 
  -1   1   3        5.73        3.95      0.41 o 
   0   1   3        4.36        3.14      0.35 o 
   1   1   3       25.00       20.13      0.93 o 
   2   1   3     1652.13     1703.76      8.73 o 
   3   1   3        9.94        8.25      0.80 o 
   4   1   3        0.85        0.96      0.43 o 
   5   1   3        3.06        2.16      0.65 o 
  -5   2   3        0.28        0.88      0.41 o 
  -4   2   3       35.78       33.45      1.68 o 
  -3   2   3      116.63      113.38      2.79 o 
  -2   2   3      303.73      270.03      0.57 o 
  -1   2   3        3.09        5.47      0.55 o 
   0   2   3      261.05      291.26     11.78 o 
   1   2   3        0.64        1.42      0.40 o 
   2   2   3        5.92        4.74      0.75 o 
   3   2   3        6.04        5.83      0.81 o 
   4   2   3       29.00       29.47      1.56 o 
   5   2   3        1.12        1.89      0.60 o 
  -5   3   3        7.48        7.65      1.14 o 
  -4   3   3        0.00        0.28      0.44 o 
  -3   3   3        0.04        0.25      0.49 o 
  -2   3   3        4.78        4.85      0.73 o 
  -1   3   3       13.86       15.46      0.89 o 
   0   3   3      323.44      359.48      9.84 o 
   1   3   3      541.51      604.60      5.69 o 
   2   3   3        7.01        7.11      0.93 o 
   3   3   3      111.77      129.66      3.65 o 
   4   3   3       19.99       25.99      1.89 o 
   5   3   3        7.15        7.37      1.39 o 
  -5   4   3        5.53        3.49      0.87 o 
  -4   4   3        1.58        0.56      0.64 o 
  -3   4   3      146.71      134.28      3.86 o 
  -2   4   3      256.19      286.42      4.17 o 
  -1   4   3       38.53       27.23      1.29 o 
   0   4   3        0.56        0.58      0.29 o 
   1   4   3       17.84       17.58      1.10 o 
   2   4   3       18.33       20.59      1.42 o 
   3   4   3       17.53       15.53      1.63 o 
   4   4   3        1.05        0.56      0.89 o 
   5   4   3        2.50        3.80      1.23 o 
  -5   5   3        4.92        4.13      1.32 o 
  -4   5   3        0.10        0.82      0.82 o 
  -3   5   3        4.16        5.94      1.11 o 
  -2   5   3       56.97       60.42      2.41 o 
  -1   5   3       36.32       27.77      1.44 o 
   0   5   3      199.85      203.19      2.61 o 
   1   5   3      261.32      276.54      4.36 o 
   2   5   3        5.31        4.85      0.96 o 
   3   5   3       76.50       81.69      0.97 o 
   4   5   3        3.32        3.26      1.13 o 
   5   5   3        0.80        1.03      1.08 o 
  -4   6   3        1.83        1.22      1.26 o 
  -3   6   3       46.26       54.70      2.76 o 
  -2   6   3       44.49       46.94      2.37 o 
  -1   6   3      363.16      354.99      5.09 o 
   0   6   3       18.15       18.40      1.15 o 
   1   6   3        0.02        0.17      0.69 o 
   2   6   3        5.66        4.72      0.87 o 
   3   6   3        5.83        4.98      1.22 o 
   4   6   3        1.35        0.48      0.98 o 
  -4   7   3        1.12        1.22      0.87 o 
  -3   7   3        4.94        6.45      1.18 o 
  -2   7   3        4.13        3.92      1.06 o 
  -1   7   3       86.18       76.95      2.86 o 
   0   7   3        7.50        8.47      0.75 o 
   1   7   3      112.88      124.54      3.72 o 
   2   7   3       69.45       66.76      3.08 o 
   3   7   3       31.18       30.61      2.52 o 
   4   7   3        2.39        3.85      1.21 o 
  -3   8   3       21.45       26.69      2.18 o 
  -2   8   3       20.47       25.38      2.03 o 
  -1   8   3      118.12      113.71      3.73 o 
   0   8   3       16.31       19.26      1.16 o 
   1   8   3       30.56       31.27      2.32 o 
   2   8   3        3.25        1.73      1.30 o 
   3   8   3        5.26        6.75      1.56 o 
  -3   9   3        9.72       10.54      1.49 o 
  -2   9   3       13.30       15.94      1.58 o 
  -1   9   3        6.74        3.50      1.27 o 
   0   9   3        2.24        2.69      0.63 o 
   1   9   3       72.01       74.39      3.50 o 
   2   9   3       34.46       40.24      2.71 o 
   3   9   3       14.83       14.27      2.04 o 
  -1  10   3        3.73        1.78      1.17 o 
   0  10   3       11.33        6.16      5.62 o 
   1  10   3        0.35        0.96      0.91 o 
  -5   0   4        0.02        0.40      0.43 o 
  -4   0   4        9.00       11.70      1.16 o 
  -3   0   4        0.01        0.66      0.54 o 
  -2   0   4       97.50      102.89      0.34 o 
  -1   0   4      544.33      477.29      0.37 o 
   0   0   4      368.57      397.40     16.44 o 
   1   0   4        8.44       12.49      0.93 o 
   2   0   4      272.26      226.35      0.87 o 
   3   0   4      325.48      366.65      5.14 o 
   4   0   4        1.48        1.23      0.70 o 
   5   0   4        3.90        3.37      0.63 o 
  -5   1   4        4.68        4.80      0.57 o 
  -4   1   4        3.29        3.31      0.44 o 
  -3   1   4      194.00      225.88      3.65 o 
  -2   1   4       20.11       17.27      1.01 o 
  -1   1   4        8.84        6.02      0.90 o 
   0   1   4       28.36       23.88      2.46 o 
   1   1   4       38.10       40.70      1.46 o 
   2   1   4      232.12      233.40      3.57 o 
   3   1   4       41.18       37.56      1.77 o 
   4   1   4        8.84        9.30      1.04 o 
   5   1   4        4.01        2.80      0.80 o 
  -5   2   4        1.49        2.68      0.59 o 
  -4   2   4        0.32        0.28      0.52 o 
  -3   2   4       29.85       29.93      1.67 o 
  -2   2   4       74.75       72.89      2.21 o 
  -1   2   4      474.33      445.66      0.32 o 
   0   2   4       58.88       57.36      3.03 o 
   1   2   4       28.62       24.66      1.30 o 
   2   2   4        7.85        7.68      0.87 o 
   3   2   4       13.00       15.27      1.28 o 
   4   2   4        0.06        0.67      0.67 o 
   5   2   4        0.01        0.08      0.52 o 
  -5   3   4        5.44        8.22      1.08 o 
  -4   3   4       30.40       31.18      1.69 o 
  -3   3   4        0.01        0.33      0.50 o 
  -2   3   4       57.07       58.60      2.12 o 
  -1   3   4      191.34      220.10      3.25 o 
   0   3   4      146.96      164.53      9.55 o 
   1   3   4       69.58       72.96      2.22 o 
   2   3   4       65.96       73.18      2.55 o 
   3   3   4       73.08       73.67      0.72 o 
   4   3   4       13.57       17.61      0.88 o 
   5   3   4        3.01        4.42      0.96 o 
  -5   4   4        0.65        1.40      0.67 o 
  -4   4   4        1.10        0.16      0.63 o 
  -3   4   4       39.72       43.44      2.03 o 
  -2   4   4      193.72      173.01      3.76 o 
  -1   4   4       70.36       60.67      2.04 o 
   0   4   4       10.82       11.05      1.68 o 
   1   4   4       80.68       81.43      2.51 o 
   2   4   4      134.99      144.62      3.79 o 
   3   4   4       27.70       31.11      2.05 o 
   4   4   4        0.61        1.15      0.94 o 
   5   4   4        0.01        0.62      1.00 o 
  -5   5   4        5.82        8.38      1.33 o 
  -4   5   4       29.63       30.65      2.01 o 
  -3   5   4        0.08        0.76      0.76 o 
  -2   5   4       28.12       34.35      1.73 o 
  -1   5   4        3.50        4.13      0.68 o 
   0   5   4       26.37       26.69      1.03 o 
   1   5   4      147.95      140.77      3.56 o 
   2   5   4       42.45       43.26      2.33 o 
   3   5   4       49.16       47.31      2.63 o 
   4   5   4       24.85       26.27      2.28 o 
  -4   6   4        0.74        0.66      0.77 o 
  -3   6   4       21.14       25.08      1.94 o 
  -2   6   4      115.17      116.86      3.78 o 
  -1   6   4        1.55        0.79      0.78 o 
   0   6   4       95.58       94.10      2.00 o 
   1   6   4       26.76       25.17      0.71 o 
   2   6   4       23.40       26.19      1.90 o 
   3   6   4        0.16        0.56      0.93 o 
   4   6   4        1.54        1.78      1.01 o 
  -4   7   4       10.98       13.58      1.66 o 
  -3   7   4        9.93       14.35      1.73 o 
  -2   7   4       10.28        9.95      1.61 o 
  -1   7   4       16.15       14.04      1.34 o 
   0   7   4       51.79       36.35     26.39 o 
   1   7   4       27.86       29.70      1.98 o 
   2   7   4       78.00       82.41      3.47 o 
   3   7   4       41.71       37.61      2.66 o 
   4   7   4        2.36        0.92      1.04 o 
  -3   8   4       18.30       21.36      2.16 o 
  -2   8   4        2.68        4.17      1.07 o 
  -1   8   4       44.88       43.20      2.42 o 
   0   8   4       88.06       95.27      4.15 o 
   1   8   4        0.43        1.58      0.80 o 
   2   8   4       10.48       13.16      1.77 o 
   3   8   4        1.82        1.47      1.14 o 
  -2   9   4        6.58        8.31      1.27 o 
  -1   9   4        1.10        2.55      1.01 o 
   0   9   4        1.47        0.54      1.23 o 
   1   9   4        0.27        1.15      0.67 o 
   2   9   4       46.32       48.54      3.04 o 
   0  10   4        7.56        4.45      3.68 o 
  -5   0   5       10.33        9.17      1.50 o 
  -4   0   5       15.63       15.46      1.71 o 
  -3   0   5      133.09      143.60      3.43 o 
  -2   0   5       34.48       33.43      1.54 o 
  -1   0   5       57.75       70.57      1.99 o 
   0   0   5      205.65      208.82      2.84 o 
   1   0   5       59.04       70.13      2.26 o 
   2   0   5       19.25       20.13      0.65 o 
   3   0   5       85.44       83.68      2.90 o 
   4   0   5        2.96        2.13      1.02 o 
   5   0   5        0.10        0.76      0.76 o 
  -5   1   5        2.52        1.79      0.79 o 
  -4   1   5        9.83       13.13      1.22 o 
  -3   1   5       72.83       63.25      0.71 o 
  -2   1   5       32.31       36.59      0.44 o 
  -1   1   5       22.91       24.98      0.94 o 
   0   1   5      140.25      114.62      1.93 o 
   1   1   5       21.38       23.84      1.29 o 
   2   1   5        8.34        7.81      0.87 o 
   3   1   5      227.89      228.89      4.31 o 
   4   1   5        1.14        0.66      0.79 o 
   5   1   5        2.14        1.49      0.91 o 
  -5   2   5        5.17        5.24      1.07 o 
  -4   2   5        3.99        3.79      0.94 o 
  -3   2   5        4.72        3.60      0.84 o 
  -2   2   5       21.08       25.24      1.51 o 
  -1   2   5       76.80       87.21      2.33 o 
   0   2   5        0.05        0.11      0.27 o 
   1   2   5      201.37      207.00      3.47 o 
   2   2   5       33.33       36.50      1.82 o 
   3   2   5       30.02       29.98      1.86 o 
   4   2   5        7.36        5.13      1.06 o 
   5   2   5        0.08        0.61      0.47 o 
  -5   3   5        7.03        6.64      0.69 o 
  -4   3   5        8.44        9.63      1.21 o 
  -3   3   5        4.98        5.28      0.87 o 
  -2   3   5       74.21       82.64      2.54 o 
  -1   3   5       91.51       88.44      2.45 o 
   0   3   5       98.00       98.80      7.31 o 
   1   3   5       16.04       14.94      1.24 o 
   2   3   5       36.17       38.57      2.02 o 
   3   3   5        0.35        0.62      0.76 o 
   4   3   5       26.78       24.70      2.02 o 
   5   3   5        2.96        1.86      0.98 o 
  -5   4   5        0.51        0.16      0.69 o 
  -4   4   5        1.52        0.41      0.70 o 
  -3   4   5       22.02       25.03      0.42 o 
  -2   4   5       85.65       88.94      2.82 o 
  -1   4   5       57.38       52.06      2.01 o 
   0   4   5        8.44        8.16      1.18 o 
   1   4   5       39.45       44.31      1.98 o 
   2   4   5       78.06       81.87      2.97 o 
   3   4   5        6.19        6.24      1.25 o 
   4   4   5        5.23        4.58      1.07 o 
  -4   5   5        7.57        7.45      1.13 o 
  -3   5   5        5.33        5.95      0.96 o 
  -2   5   5       32.97       32.18      1.86 o 
  -1   5   5      202.47      197.92      3.68 o 
   0   5   5        2.39        2.80      0.45 o 
   1   5   5        8.57        8.19      0.99 o 
   2   5   5       16.16       17.16      1.45 o 
   3   5   5        0.01        0.55      0.83 o 
   4   5   5       24.20       22.61      2.09 o 
  -4   6   5        0.94        0.42      1.09 o 
  -3   6   5        2.63        1.31      0.83 o 
  -2   6   5       13.35       13.99      1.48 o 
  -1   6   5       13.29       12.91      1.21 o 
   0   6   5      174.63      169.10      4.14 o 
   1   6   5        2.35        2.17      0.87 o 
   2   6   5       37.65       35.60      2.20 o 
   3   6   5       11.14       12.67      1.60 o 
   4   6   5        4.76        4.79      1.04 o 
  -3   7   5       14.52       14.99      1.82 o 
  -2   7   5       43.75       52.81      2.51 o 
  -1   7   5       40.47       41.99      2.16 o 
   0   7   5        0.01        0.40      0.55 o 
   1   7   5        9.94        7.78      1.49 o 
   2   7   5       21.44       20.89      2.09 o 
   3   7   5        8.48        9.34      1.33 o 
  -3   8   5        0.35        0.39      0.98 o 
  -2   8   5        2.36        4.89      1.05 o 
  -1   8   5        9.31       10.75      1.44 o 
   0   8   5       69.19       73.74      2.21 o 
   1   8   5        7.01        5.85      1.25 o 
   2   8   5        0.40        0.86      0.94 o 
  -2   9   5       31.33       31.61      2.51 o 
  -1   9   5        0.57        3.47      0.87 o 
   0   9   5       11.97        9.46      8.44 o 
   1   9   5        4.57        5.26      1.17 o 
  -5   0   6        3.83        3.28      1.33 o 
  -4   0   6        5.23        8.31      1.26 o 
  -3   0   6        3.32        5.51      1.01 o 
  -2   0   6       61.25       55.67      2.88 o 
  -1   0   6        7.58        8.09      0.84 o 
   0   0   6       64.61       52.05      1.74 o 
   1   0   6       18.45       18.41      1.33 o 
   2   0   6        5.61        5.33      1.07 o 
   3   0   6        0.12        0.72      0.80 o 
   4   0   6      118.90      120.61      3.93 o 
   5   0   6        0.18        0.89      0.57 o 
  -5   1   6        0.01        0.35      0.63 o 
  -4   1   6        0.07        1.40      0.75 o 
  -3   1   6        0.86        0.08      0.64 o 
  -2   1   6      217.67      231.52      4.43 o 
  -1   1   6       38.09       39.45      1.70 o 
   0   1   6       94.40       96.36      5.76 o 
   1   1   6       23.07       23.08      1.48 o 
   2   1   6        5.89        5.83      0.84 o 
   3   1   6       13.50       11.78      1.45 o 
   4   1   6        0.07        0.39      0.86 o 
   5   1   6        0.21        0.19      0.73 o 
  -5   2   6        0.59        1.46      0.74 o 
  -4   2   6       16.34       15.78      1.73 o 
  -3   2   6       10.71        9.50      1.38 o 
  -2   2   6        1.41        2.16      0.67 o 
  -1   2   6        0.00        0.29      0.44 o 
   0   2   6       41.17       42.89      1.22 o 
   1   2   6        2.41        0.46      0.63 o 
   2   2   6       20.39       21.01      1.61 o 
   3   2   6       21.61       23.65      1.83 o 
   4   2   6       22.21       17.88      1.85 o 
  -4   3   6        1.12        0.75      0.75 o 
  -3   3   6       15.79       13.35      1.34 o 
  -2   3   6        3.68        4.69      0.83 o 
  -1   3   6      147.31      146.63      3.31 o 
   0   3   6      174.00      164.23      2.42 o 
   1   3   6        1.92        1.26      0.64 o 
   2   3   6        4.63        3.38      0.89 o 
   3   3   6        0.04        0.98      0.72 o 
   4   3   6        3.93        4.46      0.74 o 
  -4   4   6       10.89        9.32      1.66 o 
  -3   4   6       18.60       13.38      0.71 o 
  -2   4   6        3.28        3.49      0.79 o 
  -1   4   6        7.86        8.91      0.90 o 
   0   4   6        1.26        1.31      0.46 o 
   1   4   6        2.26        2.66      0.83 o 
   2   4   6       45.71       43.51      2.37 o 
   3   4   6       47.22       41.19      2.58 o 
   4   4   6        0.04        0.97      0.97 o 
  -4   5   6        2.97        3.86      0.89 o 
  -3   5   6       12.66       13.41      1.33 o 
  -2   5   6        0.80        0.64      0.73 o 
  -1   5   6       93.15       81.13      2.73 o 
   0   5   6       41.45       38.12      3.36 o 
   1   5   6       55.62       57.11      2.48 o 
   2   5   6        7.51        8.49      1.15 o 
   3   5   6        0.39        0.44      1.00 o 
   4   5   6        3.14        2.34      1.20 o 
  -3   6   6        4.00        4.88      1.05 o 
  -2   6   6        0.02        0.10      0.60 o 
  -1   6   6        4.37        4.26      0.85 o 
   0   6   6        8.18        7.54      0.96 o 
   1   6   6       23.45       23.50      1.90 o 
   2   6   6       12.51       11.83      1.41 o 
   3   6   6       20.48       20.43      2.14 o 
  -3   7   6        8.44       11.82      1.45 o 
  -2   7   6       12.59       12.61      1.62 o 
  -1   7   6       25.88       22.50      1.81 o 
   0   7   6        5.49        7.72      0.84 o 
   1   7   6       87.56       81.77      3.32 o 
   2   7   6        1.99        1.88      0.96 o 
   3   7   6        3.86        5.14      1.29 o 
  -2   8   6        0.15        0.48      0.90 o 
  -1   8   6        6.32        5.86      0.72 o 
   0   8   6        8.28        7.04      0.82 o 
   1   8   6       13.57       12.00      1.61 o 
   2   8   6        0.10        0.24      0.97 o 
   0   9   6       15.36       13.85      0.93 o 
  -4   0   7       11.47        7.88      1.91 o 
  -3   0   7       14.90       11.99      2.06 o 
  -2   0   7       12.66       13.10      1.43 o 
  -1   0   7      142.73      137.61      3.50 o 
   0   0   7        0.08        0.34      0.87 o 
   1   0   7        0.39        0.41      0.70 o 
   2   0   7        0.64        0.21      0.88 o 
   3   0   7        3.19        4.29      1.08 o 
   4   0   7       28.25       24.27      2.15 o 
  -4   1   7        0.53        0.33      0.98 o 
  -3   1   7        0.00        0.49      0.84 o 
  -2   1   7       21.18       26.05      1.71 o 
  -1   1   7        5.64        4.52      0.89 o 
   0   1   7       39.40       35.42      1.25 o 
   1   1   7       91.57       80.17      3.34 o 
   2   1   7       17.37       19.46      1.60 o 
   3   1   7        1.02        0.83      0.94 o 
   4   1   7        8.45        7.64      1.25 o 
  -4   2   7        7.28        6.37      0.91 o 
  -3   2   7        9.72        9.54      1.66 o 
  -2   2   7        5.47        5.33      0.66 o 
  -1   2   7       14.21       13.18      1.20 o 
   0   2   7        3.81        2.57      0.48 o 
   1   2   7       19.36       19.13      1.54 o 
   2   2   7       20.90       24.40      1.72 o 
   3   2   7        3.95        6.97      1.10 o 
   4   2   7       11.15       10.66      1.11 o 
  -4   3   7        0.52        0.56      0.79 o 
  -3   3   7        0.69        0.63      0.78 o 
  -2   3   7        0.05        0.40      0.62 o 
  -1   3   7       51.06       46.75      2.14 o 
   0   3   7       55.29       52.68      1.49 o 
   1   3   7       45.31       47.51      2.23 o 
   2   3   7        1.68        2.89      0.82 o 
   3   3   7        0.91        2.56      0.96 o 
   4   3   7        2.96        2.73      1.02 o 
  -4   4   7        1.86        3.70      1.00 o 
  -3   4   7       12.92       11.30      0.67 o 
  -2   4   7       38.82       36.29      2.05 o 
  -1   4   7        4.03        4.17      0.80 o 
   0   4   7       11.32       10.45      1.56 o 
   1   4   7        8.62        8.31      1.13 o 
   2   4   7        3.68        2.68      1.05 o 
   3   4   7       15.34       12.24      1.68 o 
  -3   5   7        0.04        0.39      0.66 o 
  -2   5   7        0.01        0.43      0.64 o 
  -1   5   7       27.48       28.19      1.65 o 
   0   5   7       89.82       80.68      2.04 o 
   1   5   7        4.27        4.40      0.94 o 
   2   5   7        2.66        1.73      1.06 o 
   3   5   7        1.45        0.87      0.87 o 
  -3   6   7        6.60        7.12      1.39 o 
  -2   6   7       14.81       16.26      1.56 o 
  -1   6   7        1.45        1.93      0.65 o 
   0   6   7        7.49        6.31      0.74 o 
   1   6   7       10.44        8.19      1.41 o 
   2   6   7       10.89       11.07      1.46 o 
   3   6   7       13.47       11.58      1.67 o 
  -2   7   7        4.82        4.54      1.14 o 
  -1   7   7       17.99       16.94      1.54 o 
   0   7   7       18.11       11.15      8.30 o 
   1   7   7        6.30        5.57      1.21 o 
   2   7   7       13.18       12.27      1.65 o 
  -1   8   7        4.32        1.73      0.93 o 
   0   8   7        1.15        1.13      0.60 o 
  -4   0   8        0.97        2.21      1.37 o 
  -3   0   8        2.15        1.82      1.08 o 
  -2   0   8        7.17        6.76      1.55 o 
  -1   0   8       70.18       83.43      2.93 o 
   0   0   8        2.68        1.97      2.38 o 
   1   0   8        3.18        0.58      1.01 o 
   2   0   8        7.82        8.45      1.58 o 
   3   0   8        0.13        0.25      0.64 o 
  -4   1   8        5.35        4.68      1.66 o 
  -3   1   8        9.55        8.12      1.18 o 
  -2   1   8        6.84        4.90      1.63 o 
  -1   1   8       41.61       40.65      2.15 o 
   0   1   8        0.05        0.04      0.46 o 
   1   1   8       24.83       27.20      1.92 o 
   2   1   8        5.51        9.36      1.33 o 
   3   1   8        5.04        3.67      1.47 o 
  -4   2   8        0.00        0.92      0.92 o 
  -3   2   8       10.88       10.20      1.93 o 
  -2   2   8        8.46       13.67      1.52 o 
  -1   2   8       13.70       13.61      1.36 o 
   0   2   8       19.12       18.40      1.03 o 
   1   2   8        5.08        6.49      1.07 o 
   2   2   8        7.92        9.42      1.53 o 
   3   2   8        0.31        1.49      0.81 o 
  -3   3   8        2.71        0.84      1.03 o 
  -2   3   8        0.30        2.47      0.91 o 
  -1   3   8        0.97        0.32      0.67 o 
   0   3   8       33.17       30.84      2.14 o 
   1   3   8       23.44       27.32      1.98 o 
   2   3   8        0.23        0.89      0.63 o 
   3   3   8        6.87       11.03      1.65 o 
  -3   4   8        7.19        6.20      0.81 o 
  -2   4   8       12.08       14.53      1.56 o 
  -1   4   8        0.41        0.64      0.68 o 
   0   4   8       14.67       13.29      0.98 o 
   1   4   8       26.76       26.00      2.03 o 
   2   4   8        2.10        2.09      0.94 o 
   3   4   8        2.55        2.23      1.09 o 
  -3   5   8        0.39        0.11      0.90 o 
  -2   5   8        0.63        0.58      0.90 o 
  -1   5   8        2.07        2.08      0.74 o 
   0   5   8       26.44       21.21      2.20 o 
   1   5   8        4.26        3.13      1.15 o 
   2   5   8       12.41       11.73      1.69 o 
  -2   6   8        5.44        7.25      0.96 o 
  -1   6   8        4.76        4.33      0.89 o 
   0   6   8        7.10        6.10      1.26 o 
   1   6   8       20.91       18.50      1.71 o 
   2   6   8        0.00        0.00      0.83 o 
  -1   7   8        0.08        0.09      0.53 o 
   0   7   8        3.38        2.80      0.61 o 
  -3   0   9        0.22        1.42      1.42 o 
  -2   0   9        0.54        0.10      1.08 o 
  -1   0   9        1.04        1.06      0.90 o 
   0   0   9       70.13       56.79     39.39 o 
   1   0   9        2.20        3.51      1.19 o 
   2   0   9        9.19       12.98      1.63 o 
   3   0   9        1.40        1.42      1.05 o 
  -3   1   9        3.77        0.80      0.93 o 
  -2   1   9        5.49        7.38      1.72 o 
  -1   1   9        0.01        0.96      0.74 o 
   0   1   9        4.59        7.12      0.95 o 
   1   1   9        2.04        2.37      1.15 o 
   2   1   9        6.01       11.10      1.65 o 
   3   1   9        0.34        0.97      1.02 o 
  -3   2   9        0.18        0.87      1.00 o 
  -2   2   9        0.49        1.73      1.04 o 
  -1   2   9        2.40        1.40      0.87 o 
   0   2   9       15.40       16.01      1.81 o 
   1   2   9       11.05       14.83      1.71 o 
   2   2   9       17.47       19.37      2.08 o 
  -2   3   9       10.46       15.35      1.90 o 
  -1   3   9        5.86        9.05      1.14 o 
   0   3   9        3.42        3.41      0.63 o 
   1   3   9        0.99        3.12      0.98 o 
   2   3   9        0.89        1.76      0.93 o 
  -2   4   9        2.95        4.18      1.10 o 
  -1   4   9        8.54        5.96      1.02 o 
   0   4   9        0.02        0.26      0.50 o 
   1   4   9       24.18       24.36      1.95 o 
   2   4   9        8.78        9.57      1.41 o 
  -1   5   9        4.58        5.09      0.87 o 
   0   5   9        1.70        1.78      0.60 o 
   1   5   9        4.34        4.25      1.09 o 
  -2   0  10        0.72        3.25      1.23 o 
  -1   0  10        0.01        0.55      0.84 o 
   0   0  10       13.56       15.09      3.23 o 
   1   0  10        0.18        1.50      1.10 o 
  -2   1  10        6.00        6.08      1.75 o 
  -1   1  10        4.89        7.39      1.13 o 
   0   1  10        1.09        0.81      0.68 o 
   1   1  10        7.08        8.38      1.75 o 
  -1   2  10        0.02        1.37      0.77 o 
   0   2  10        1.92        2.15      0.68 o 
   1   2  10        5.24        3.87      1.49 o 
  -1   3  10        3.09        4.48      0.99 o 
   0   3  10        3.66        4.22      0.81 o 
                                                 
